# Supplementary material for: Low-dye taping may enhance physical performance and muscle activation in basketball players with overpronated feet
Source: PLoS One. 2022 Oct 11;17(10):e0275178. doi: 10.1371/journal.pone.0275178 (PMC9553044; doi:10.1371/journal.pone.0275178)
Supplement: S1 Data — (XLSX) [file pone.0275178.s001.xlsx]

## Sheet: Overall for R Analysis
Subject	bodyfat	age	height	weight	ND_pre	ND_post	ND_diff	VJ_avg	VJ_max	tape_VJ_avg	tape_VJ_max	VJ_max_diff	VJ_avg_diff	Pre_RSI_FT	Pre_RSI_CT	Pre_RSI	Post_RSI_FT	Post_RSI_CT	Post_RSI	MVIC_SGMax	MVIC_IGMax	MVIC_GMed	MVIC_TA	SGMax_E1	SGMax_E2	SGMax_E3	SGMax_E_avg	SGMax_E_%MVIC	IGMax_E1	IGMax_E2	IGMax_E3	IGMax_E_avg	IGMax_E_%MVIC	GMed_E1	GMed_E2	GMed_E3	GMed_E_avg	GMed_E_%MVIC	TA_E1	TA_E2	TA_E3	TA_E_avg	TA_E_%MVIC	SGMax_Taped_E1	SGMax_Taped_E2	SGMax_Taped_E3	SGMax_Taped_E_avg	SGMax_Taped_E_%MVIC	IGMax_Taped_E1
3	9.5	20	168	61	12	7	5	58.4333	59.5	57.8	59	-0.5	-0.633333	505	207	2.043	512	217	2.296	204	305	192	1378			19.7	19.7	9.65686			13	13	4.2623			20.1	20.1	10.4688			737	737	53.4833	18.3	22.5		20.4	10	10.2
4	13.7	23	176	77.7	17	13.3	3.7	47.5	48.9	45.7667	46.3	-2.6	-1.73333	437	181	2.288	464	174	2.638	214	421	261	398			7.68	7.68	3.58879			6.82	6.82	1.61995			20.1	20.1	7.70115			116	116	29.1457	7.96	8.08	8.17	8.07	3.77103	7.25
5	11.8	21	170	60.1	14	10	4	50.1667	50.9	48.4333	49.2	-1.7	-1.73333	399	192	1.956	443	166	2.561	265	199	176	517	15.4	15.1	24.4	18.3	6.90566	7.13	5.77	8.37	7.09	3.56281	12.9	7.05	8.56	9.50333	5.39962	137	154	134	141.667	27.4017	15.9	22.9	19.1	19.3	7.28302	6.35
6	14.1	21	170	68.5	10	5	5	42.7333	43.4	42.5	42.9	-0.5	-0.233333	397	205	1.937	421	185	2.124	82	191	423	491	16.1	17.6	16.6	16.7667	20.4472	8.83	9.13	8.99	8.98333	4.70332	34	30	24.2	29.4	6.95035	180	152	247	193	39.3075	24.8	26	19.2	23.3333	28.4553	12.5
7	6.1	19	186	60.9	13	5	8	38.8667	39.2	39	39.7	0.5	0.133333	442	220	2.009	461	205	2.227	390	515	218	675	21.9	21.4	20	21.1	5.41026	10.3	5.01	5.07	6.79333	1.31909	19.3	17.8	16.7	17.9333	8.2263	181	137	116	144.667	21.4321	9.9	30.1	26.3	22.1	5.66667	4.6
8	14	28	175	69.9	11.5	7	4.5	41.1	42.5	34.4667	40.2	-2.3	-6.63333	439	246	1.66	400	231	1.681	352	221	233	590	4.3	4.91	4.28	4.49667	1.27746	5.12	5.93	4.86	5.30333	2.3997	6.63	9.7	6.22	7.51667	3.22604	80.9	50.6	37.3	56.2667	9.53672	5.68	5.41	4.74	5.27667	1.49905	7.62
9	10	21	174	60.7	13	9	4	36.9	34.1	33.3667	37.1	3	-3.53333	373	148	2.358	407	141	2.496	420	439	362	384	14.2	12.3	11	12.5	2.97619	7.78	8.54	7.74	8.02	1.82688	19.5	23.5	19.5	20.8333	5.75506	218	217	208	214.333	55.816	23.5	11.9	13	16.1333	3.84127	14.6
10	7.1	21	193	71.3	16	13	3	45.8333	47.8	44.1667	47.1	-0.7	-1.66667	495	234	1.833	498	200	2.46	313	233	417	848	14.1	12.2	16.7	14.3333	4.57934	8.06	8.28	12.4	9.58	4.11159	32.2	21.7	28.3	27.4	6.57074	284	265	259	269.333	31.761	20.8	20.7	14.5	18.6667	5.96379	21.8
11	15.3	22	178	72.4	20	13	7	38.6333	39.8	46	44.4	4.6	7.36667	441	208	1.861	445	208	1.882	490	367	228	777	11.9	16.1	13.2	13.7333	2.80272	5.83	6.05	5.82	5.9	1.60763	13.8	16.8	17.8	16.1333	7.07602	443	388	352	394.333	50.7508	9.63	8.48	22.7	13.6033	2.77619	4.55
12	15.9	19	172	69.9	12	8	4	37.3	39	36.9333	39	0	-0.366667	445	197	2.228	450	184	2.446	303	511	164	480	6.55	7.55	7.53	7.21	2.37954	5.09	5.2	5.01	5.1	0.998043	6.94	8.7	14.3	9.98	6.08537	182	204	222	202.667	42.2222	6.17	5.66	8.02	6.61667	2.18372	4.64
13	14.4	22	163	61.6	13	9	4	50.4667	52.5	48.9667	50.1	-2.4	-1.5	472	179	2.179	454	183	2.257	151	357	368	565	6.94	7.62		7.28	4.82119	5.67	4.95		5.31	1.48739	16.3	18.7		17.5	4.75543	156	138		147	26.0177	5.75	5.68	5.76	5.73	3.7947	4.32
14	17.4	20	169	70.6	13	9	4	44	44.5	44.0333	45.5	1	0.0333333	420	260	1.615	424	271	1.559	210	381	416	663	21.9	19.9	17.8	19.8667	9.46032	11.6	13.7	10.5	11.9333	3.13211	21	21.5	29.5	24	5.76923	48.3	84.4	58.8	63.8333	9.62795	23	17.5	13.8	18.1	8.61905	15.8
[truncated: 54 more columns]
